# Supplementary material for: Microhabitat conditions drive uncertainty of risk and shape neophobic responses in Trinidadian guppies, Poecilia reticulata
Source: Ecol Evol. 2023 Sep 25;13(9):e10554. doi: 10.1002/ece3.10554 (PMC10518753; doi:10.1002/ece3.10554)
Supplement: Supplementary file 2 — Data S1. [file ECE3-13-e10554-s002.zip]

Archive with 4 entries (4 files):
- ece310554-sup-0002-ExplanatoryData.csv
- ece310554-sup-0003-MicrohabitatFieldResponseVariables.csv
- ece310554-sup-0004-Code.R
- ece310554-sup-0005-substratefinal
