# Supplementary material for: Microhabitat conditions drive uncertainty of risk and shape neophobic responses in Trinidadian guppies, Poecilia reticulata
Source: Ecol Evol. 2023 Sep 25;13(9):e10554. doi: 10.1002/ece3.10554 (PMC10518753; doi:10.1002/ece3.10554)
Supplement: Supplementary file 2 — Data S1. [file ECE3-13-e10554-s002.zip › ece310554-sup-0002-ExplanatoryData.csv]

	pool.ID	population	rugosity	rugosity.var	length	width	width.var	depth	depth.var	surf.vel	surf.vel.var	mid.vel	mid.vel.var
1	1	Lopinot	0.240	0.2411632688	15.2	1.76	42.50177883	39	51	0.1	0.7	0.14	0.8
2	2	Lopinot	0.120	0.9789450104	6.22	3.62	28.69340088	17	40	0.22	0.6	0.12	0.7
3	3	Lopinot	0.154	0.4936773457	7.44	2.26	32.08193461	66	95	0.46	1.9	0.14	0.8
4	4	Lopinot	0.100	0.5431390246	4.51	3.56	13.87224845	15	29	0.08	1	0.06	0.9
5	5	Lopinot	0.202	0.7600259516	8.35	5.01	5.927841279	32	11	0.12	1.1	0.08	1
6	6	Lopinot	0.220	0.3975649019	6.66	3.28	46.68384165	19	32	0.12	0.7	0.12	0.9
7	7	Lopinot	0.076	0.5393131982	5.41	2.57	8.485400636	26	32	0.06	0.9	0.06	0.9
8	8	Lopinot	0.078	0.4915458849	8.12	2.75	23.43764382	36	40	0.04	1.4	0.02	2.2
9	9	Lopinot	0.020	0.0000000000	4.83	1.65	9.702588238	17	26	0.06	1.5	0.04	1.4
10	10	Lopinot	0.094	0.5297829616	9.06	3.81	28.4081456	61	34	0	0	0.02	2.2
11	11	Lopinot	0.224	0.5095938634	7.45	2.99	24.55248237	28	45	0.14	0.8	0.04	1.4
12	12	Lopinot	0.210	0.3140691895	3.98	2.76	24.47731269	25	25	0.14	1.1	0.04	1.4
13	13	Lopinot	0.078	0.3888654074	10.06	5.72	58.98347562	45	63	0.06	0.9	0.04	1.4
14	14	Lopinot	0.288	0.3702437573	5.54	2.6	71.91652387	26	23	0.06	0.9	0.04	1.4
15	15	Lopinot	0.056	0.5144592961	7.12	2.86	17.95336363	17	28	0.16	0.6	0.12	0.7
16	16	Lopinot	0.066	0.7621076570	3.54	4	8.315980165	16	41	0.08	1	0.06	2.2
17	17	Lopinot	0.164	0.4534388401	8.33	2.08	16.36735051	26	31	0.12	1.1	0.08	1
18	18	Lopinot	0.092	0.2916610405	6.36	2.96	2.627098128	21	13	0.1	1	0.06	1.5
19	19	Lopinot	0.028	0.7742672639	11.41	3.34	10.70703526	21	23	0.02	2.2	0	0
20	20	Lopinot	0.142	0.2653724462	3.82	2.16	36.49193778	9	37	0.14	0.8	0.2	0.8
21	21	Lopinot	0.124	0.6314057784	2.36	4.14	76.72031999	26	34	0.14	0.8	0.08	1
22	22	Lopinot	0.144	0.3946742288	17.18	2.97	17.95504212	10	30	NA	NA	NA	NA
23	23	Lopinot	0.056	0.2395787119	5.03	1.48	8.5363685	13	20	NA	NA	NA	NA
24	24	Lopinot	0.064	0.6864338324	4.19	2.53	6.211950058	11	16	NA	NA	NA	NA
25	25	Lopinot	0.066	0.8677467311	13.66	3.55	27.80414504	13	19	NA	NA	NA	NA
26	26	Lopinot	0.096	0.6734679115	8.05	5.8	16.82725186	43	45	NA	NA	NA	NA
27	27	Lopinot	0.078	0.6499380439	14.94	4.4	17.65866678	36	25	NA	NA	NA	NA
28	28	Acono	0.116	0.6352459802	14.34	2.82	23.79060017	28	44	0.04	1.4	0.04	1.4
29	29	Acono	0.056	0.6388765650	6.35	2.2	40.26394818	53	35	0.04	1.4	0.08	0.6
30	30	Acono	0.188	0.4504034709	5.12	2.02	11.96753913	32	29	0.1	1	0.08	1
31	31	Acono	0.188	0.3475810479	8	2.13	9.757809372	29	42	0.06	0.9	0.06	0.9
32	32	Acono	0.048	0.4007371680	5.63	2.72	13.07087414	23	27	0.08	1	0.06	0.9
33	33	Acono	0.050	0.4000000000	3.93	6.02	11.51781767	36	35	0	0	0	0
34	34	Acono	0.058	0.6381639836	12.1	4.85	22.79726226	27	37	0.04	2.2	0.04	2.2
35	35	Acono	0.042	0.5684445898	10.37	2.97	27.43023065	13	17	0.12	0.7	0.06	0.9
36	36	Acono	0.182	0.3548106438	5.15	2.43	4.328558038	18	43	0.1	1.4	0.08	1.4
37	37	Acono	0.214	0.3790523325	5.46	2.57	10.85535508	17	32	0.06	0.9	0.02	2.2
38	38	Acono	0.172	0.5848733181	7.18	2.47	20.91642468	12	48	0.1	1	0.12	1.1
39	39	Acono	0.048	0.4007371680	9.9	2.83	32.32014237	37	34	0.04	1.4	0.02	2.2
40	40	Acono	0.212	0.4638498026	4.5	2.6	17.62529113	11	41	0.12	0.9	0.08	1
41	41	Acono	0.214	0.2441560837	4.58	1.9	27.022489	18	10	0.06	1.5	0.08	1.4
42	42	Acono	0.104	0.5950672480	4.44	1.84	18.13429546	19	33	0.06	0.9	0.08	1
