# Supplementary material for: Microhabitat conditions drive uncertainty of risk and shape neophobic responses in Trinidadian guppies, Poecilia reticulata
Source: Ecol Evol. 2023 Sep 25;13(9):e10554. doi: 10.1002/ece3.10554 (PMC10518753; doi:10.1002/ece3.10554)
Supplement: Supplementary file 2 — Data S1. [file ECE3-13-e10554-s002.zip › ece310554-sup-0004-Code.R]

#Microhabitat PCA Models#
#####Set up & Libraries####
rm(list = ls())

library(dplyr)
library(vegan)
library(benthos)
library(corrplot)

library(FactoMineR)
library(factoextra)

library(fitdistrplus)
library(geoR)
library(tidyverse)
library(ggpubr)
library(rstatix)
library(lme4)
library(lmerTest)
library(DHARMa)
library(emmeans)
library(ggplot2)
library(tidyr)
library(sjPlot)

library(MuMIn)

library(data.table)


getwd()
setwd(" ") #use working directory of choice
resp<-read.csv("Microhabitat Field Response Variables.csv")
explan<-read.csv("Explanatory Data.csv")
substrate<-read.csv(file.choose(), header=TRUE, row.names=1) #text file "Substrate final"


####Substrate Calculations####

#*Calculate alpha diversity ####
poolid<-data.frame(substrate[ , 1])
substrate.fin<-data.frame(substrate[,2:7])
str(substrate.fin)

specnumber(substrate.fin, MARGIN=1) #the number of substrates in each sample (row)
specnumber(substrate.fin, MARGIN=2) #the frequency of each substrate
alpha <- with(poolid, tapply(specnumber(substrate.fin), poolid , mean)) 
alpha<-as.data.frame(alpha)
alpha #mean alpha diversity for each pool (presence absence), mean # spp present

#*Calculate Hurlbert's PIE (Evenness, dominance)####
#probability that two individuals selected at random (without replacement) from a sample will belong to different substrate category
#probability of interspecific encounter

nrow(substrate)
substrate.new<- cbind(Pool.ID=substrate[,1], taxon=c("Sand"), count=c(substrate[,2], substrate[,3], substrate[,4],substrate[,5],substrate[,6],substrate[,7]))
nrow(substrate.new)
substrate.new[1:205,2]<-c("Sand")
substrate.new[206:410,2]<-c("Fine")
substrate.new[411:615,2]<-c("Coarse")
substrate.new[616:820,2]<-c("Cobble")
substrate.new[821:1025,2]<-c("Hard")
substrate.new[1026:1230,2]<-c("Leaf")
substrate.new<-as.data.frame(substrate.new)
substrate.new<-as_tibble(substrate.new)
substrate.new$taxon<-as.character(substrate.new$taxon)
substrate.new$Pool.ID<-as.character(substrate.new$Pool.ID)
substrate.new$Pool.ID<-as.integer(substrate.new$Pool.ID)
substrate.new$count<-as.character(substrate.new$count)
substrate.new$count<-as.numeric(substrate.new$count)

pool1<-filter(substrate.new,Pool.ID==1)
pool2<-filter(substrate.new,Pool.ID==2)
pool3<-filter(substrate.new,Pool.ID==3)
pool4<-filter(substrate.new,Pool.ID==4)
pool5<-filter(substrate.new,Pool.ID==5)
pool6<-filter(substrate.new,Pool.ID==6)
pool7<-filter(substrate.new,Pool.ID==7)
pool8<-filter(substrate.new,Pool.ID==8)
pool9<-filter(substrate.new,Pool.ID==9)
pool10<-filter(substrate.new,Pool.ID==10)
pool11<-filter(substrate.new,Pool.ID==11)
pool12<-filter(substrate.new,Pool.ID==12)
pool13<-filter(substrate.new,Pool.ID==13)
pool14<-filter(substrate.new,Pool.ID==14)
pool15<-filter(substrate.new,Pool.ID==15)
pool16<-filter(substrate.new,Pool.ID==16)
pool17<-filter(substrate.new,Pool.ID==17)
pool18<-filter(substrate.new,Pool.ID==18)
pool19<-filter(substrate.new,Pool.ID==19)
pool20<-filter(substrate.new,Pool.ID==20)
pool21<-filter(substrate.new,Pool.ID==21)
pool22<-filter(substrate.new,Pool.ID==22)
pool23<-filter(substrate.new,Pool.ID==23)
pool24<-filter(substrate.new,Pool.ID==24)
pool25<-filter(substrate.new,Pool.ID==25)
pool26<-filter(substrate.new,Pool.ID==26)
pool27<-filter(substrate.new,Pool.ID==27)
pool28<-filter(substrate.new,Pool.ID==28)
pool29<-filter(substrate.new,Pool.ID==29)
pool30<-filter(substrate.new,Pool.ID==30)
pool31<-filter(substrate.new,Pool.ID==31)
pool32<-filter(substrate.new,Pool.ID==32)
pool33<-filter(substrate.new,Pool.ID==33)
pool34<-filter(substrate.new,Pool.ID==34)
pool35<-filter(substrate.new,Pool.ID==35)
pool36<-filter(substrate.new,Pool.ID==36)
pool37<-filter(substrate.new,Pool.ID==37)
pool38<-filter(substrate.new,Pool.ID==38)
pool39<-filter(substrate.new,Pool.ID==39)
pool40<-filter(substrate.new,Pool.ID==40)
pool41<-filter(substrate.new,Pool.ID==41)
pool42<-filter(substrate.new,Pool.ID==42)

hpie1<-hpie(.data=pool1, taxon= taxon, count=count)
hpie2<-hpie(.data=pool2, taxon= taxon, count=count)
hpie3<-hpie(.data=pool3, taxon= taxon, count=count)
hpie4<-hpie(.data=pool4, taxon= taxon, count=count)
hpie5<-hpie(.data=pool5, taxon= taxon, count=count)
hpie6<-hpie(.data=pool6, taxon= taxon, count=count)
hpie7<-hpie(.data=pool7, taxon= taxon, count=count)
hpie8<-hpie(.data=pool8, taxon= taxon, count=count)
hpie9<-hpie(.data=pool9, taxon= taxon, count=count)
hpie10<-hpie(.data=pool10, taxon= taxon, count=count)
hpie11<-hpie(.data=pool11, taxon= taxon, count=count)
hpie12<-hpie(.data=pool12, taxon= taxon, count=count)
hpie13<-hpie(.data=pool13, taxon= taxon, count=count)
hpie14<-hpie(.data=pool14, taxon= taxon, count=count)
hpie15<-hpie(.data=pool15, taxon= taxon, count=count)
hpie16<-hpie(.data=pool16, taxon= taxon, count=count)
hpie17<-hpie(.data=pool17, taxon= taxon, count=count)
hpie18<-hpie(.data=pool18, taxon= taxon, count=count)
hpie19<-hpie(.data=pool19, taxon= taxon, count=count)
hpie20<-hpie(.data=pool20, taxon= taxon, count=count)
hpie21<-hpie(.data=pool21, taxon= taxon, count=count)
hpie22<-hpie(.data=pool22, taxon= taxon, count=count)
hpie23<-hpie(.data=pool23, taxon= taxon, count=count)
hpie24<-hpie(.data=pool24, taxon= taxon, count=count)
hpie25<-hpie(.data=pool25, taxon= taxon, count=count)
hpie26<-hpie(.data=pool26, taxon= taxon, count=count)
hpie27<-hpie(.data=pool27, taxon= taxon, count=count)
hpie28<-hpie(.data=pool28, taxon= taxon, count=count)
hpie29<-hpie(.data=pool29, taxon= taxon, count=count)
hpie30<-hpie(.data=pool30, taxon= taxon, count=count)
hpie31<-hpie(.data=pool31, taxon= taxon, count=count)
hpie32<-hpie(.data=pool32, taxon= taxon, count=count)
hpie33<-hpie(.data=pool33, taxon= taxon, count=count)
hpie34<-hpie(.data=pool34, taxon= taxon, count=count)
hpie35<-hpie(.data=pool35, taxon= taxon, count=count)
hpie36<-hpie(.data=pool36, taxon= taxon, count=count)
hpie37<-hpie(.data=pool37, taxon= taxon, count=count)
hpie38<-hpie(.data=pool38, taxon= taxon, count=count)
hpie39<-hpie(.data=pool39, taxon= taxon, count=count)
hpie40<-hpie(.data=pool40, taxon= taxon, count=count)
hpie41<-hpie(.data=pool41, taxon= taxon, count=count)
hpie42<-hpie(.data=pool42, taxon= taxon, count=count)

hpie <-rbind(hpie1, hpie2,hpie3,hpie4,hpie5,hpie6,hpie7,hpie8,
             hpie9,hpie10,hpie11,hpie12,hpie13,hpie14,hpie15,hpie16,
             hpie17,hpie18,hpie19,hpie20,hpie21,hpie22,hpie23,hpie24,hpie25,
             hpie26,hpie27,hpie28,hpie29,hpie30,hpie31,hpie32,hpie33,hpie34,
             hpie35,hpie36,hpie37,hpie38,hpie39,hpie40,hpie41,hpie42)
substrate<-cbind(alpha,hpie)

####Data tidying####
View(resp)
View(explan)

explan[,1]<-NULL
colnames(explan)[2] ="Population"

explan<-cbind(explan[,2:13], substrate)
summary(explan)
str(explan)
explan$Population<-factor(explan$Population, levels =c("Lopinot"="Lopinot","Acono"="Acono"))
str(explan)

summary(resp) #responses all positive
str(resp)

##Remove NaN's & Impute###
#replace with mean values. Do this within Lopinot population.
lop.exp<-subset(explan, explan$Population== 'Lopinot')
aco.exp<-subset(explan, explan$Population== 'Acono')

lop.exp$surf.vel[is.na(lop.exp$surf.vel)] <- mean(lop.exp$surf.vel,na.rm = TRUE)
lop.exp$surf.vel.var[is.na(lop.exp$surf.vel.var)] <- mean(lop.exp$surf.vel.var,na.rm = TRUE)
lop.exp$mid.vel[is.na(lop.exp$mid.vel)] <- mean(lop.exp$mid.vel,na.rm = TRUE)
lop.exp$mid.vel.var[is.na(lop.exp$mid.vel.var)] <- mean(lop.exp$mid.vel.var,na.rm = TRUE)

explan<-rbind(lop.exp, aco.exp)
data<-cbind(resp, explan)

####Data Exploration####
lat.insp<-resp$LAT_INSP
lat.ent<-resp$LAT_FOR #latency to enter novel foraging arena
hist(lat.insp, breaks=25) # bimodal with peaks at 50 and 100
hist(lat.ent, breaks=25) # peak at 300, otherwise somewhat scattered

cor(resp[2:3], method = 'kendall') #not strongly correlated, Tau= 0.17

#make sure no skew in explans
hist(data$rugosity, breaks=25) #looks bimodal
shapiro.test(data$rugosity) #p=.0133
hist(data$rugosity.var, breaks=25) #looks good
shapiro.test(data$rugosity.var)
hist(data$hpie, breaks=25) #left skewed
shapiro.test(data$hpie) #p=.02
hist(data$alpha, breaks=25)
shapiro.test(data$alpha)
hist(data$length, breaks=25) #right skewed
shapiro.test(data$length) #p=.0013
hist(data$width, breaks=25) #right skewed
shapiro.test(data$width) #p=0.0012
hist(data$width.var, breaks=25) #right skewed
shapiro.test(data$width.var) #very significant
hist(data$depth, breaks=25) #right skewed
shapiro.test(data$depth) #p=0.0013
hist(data$depth.var, breaks=25)#right skewed
shapiro.test(data$depth.var) #p=0.0003
hist(data$surf.vel, breaks=25) #right skewed, one outlier
shapiro.test(data$surf.vel) #very sig
hist(data$surf.vel.var, breaks=25) #widespread, not asymmetrical
shapiro.test(data$surf.vel.var) #p=0.0008
hist(data$mid.vel, breaks=25) #widespread, not asymmetrical
shapiro.test(data$mid.vel) #p=0.0078
hist(data$mid.vel.var, breaks=25) #not normal, possibly left skew
shapiro.test(data$mid.vel.var) #p=0.0014

#* Transformations####

rugosity.bc<-boxcoxfit(data$rugosity)
rugosity.bc$lambda
rugosity.tr<- (data$rugosity ^ rugosity.bc$lambda -1)/rugosity.bc$lambda
hist(rugosity.tr, breaks=25)
shapiro.test(rugosity.tr)

hpie.bc<-boxcoxfit(data$hpie)
hpie.bc$lambda
hpie.tr<- (data$hpie ^ hpie.bc$lambda -1)/hpie.bc$lambda
hist(hpie.tr, breaks=25)
shapiro.test(hpie.tr)

length.bc<-boxcoxfit(data$length)
length.bc$lambda
length.tr<- (data$length ^ length.bc$lambda -1)/length.bc$lambda
hist(length.tr, breaks=25)
shapiro.test(length.tr)

width.bc<-boxcoxfit(data$width)
width.bc$lambda
width.tr<- (data$width ^ width.bc$lambda -1)/width.bc$lambda
hist(width.tr, breaks=25)
shapiro.test(width.tr)

width.var.bc<-boxcoxfit(data$width.var)
width.var.bc$lambda
width.var.tr<- (data$width.var ^ width.var.bc$lambda -1)/width.var.bc$lambda
hist(width.var.tr, breaks=25)
shapiro.test(width.var.tr)

depth.bc<-boxcoxfit(data$depth)
depth.bc$lambda
depth.tr<- (data$depth ^ depth.bc$lambda -1)/depth.bc$lambda
hist(depth.tr, breaks=25)
shapiro.test(depth.tr)

depth.var.bc<-boxcoxfit(data$depth.var)
depth.var.bc$lambda
depth.var.tr<- (data$depth.var ^ depth.var.bc$lambda -1)/depth.var.bc$lambda
hist(depth.var.tr, breaks=25)
shapiro.test(depth.var.tr)

surf.vel.bc<-boxcoxfit(data$surf.vel+0.0000001)
surf.vel.bc$lambda
surf.vel.tr<- ((data$surf.vel+0.0000001) ^ surf.vel.bc$lambda -1)/surf.vel.bc$lambda
hist(surf.vel.tr, breaks=25)
shapiro.test(surf.vel.tr) #still significant, but less than untransformed, and more symmetrical
hist(data$surf.vel, breaks=25)
shapiro.test(data$surf.vel)

surf.vel.var.bc<-boxcoxfit(data$surf.vel.var+0.0000001)
surf.vel.var.bc$lambda
surf.vel.var.tr<- ((data$surf.vel.var +0.0000001)^ surf.vel.var.bc$lambda -1)/surf.vel.var.bc$lambda
hist(surf.vel.var.tr, breaks=25)
shapiro.test(surf.vel.var.tr) 
hist(data$surf.vel.var, breaks=25)
shapiro.test(data$surf.vel.var) #untransformed is better and not very asymmetrical

mid.vel.bc<-boxcoxfit(data$mid.vel+0.0000001)
mid.vel.bc$lambda
mid.vel.tr<- ((data$mid.vel+0.0000001) ^ mid.vel.bc$lambda -1)/mid.vel.bc$lambda
hist(mid.vel.tr, breaks=25)
shapiro.test(mid.vel.tr) #still sig but less, also more symmetrical than untransformed
hist(data$mid.vel, breaks=25)
shapiro.test(data$mid.vel)

mid.vel.var.bc<-boxcoxfit(data$mid.vel.var+0.0000001)
mid.vel.var.bc$lambda
mid.vel.var.tr<- ((data$mid.vel.var+0.0000001) ^ mid.vel.var.bc$lambda -1)/mid.vel.var.bc$lambda
hist(mid.vel.var.tr, breaks=25)
shapiro.test(mid.vel.var.tr)
hist(data$mid.vel.var, breaks=25)
shapiro.test(data$mid.vel.var) #untransformed is better, and not very asymmetrical

explan.tr<-cbind(rugosity.tr, hpie.tr, length.tr, width.tr, width.var.tr, depth.tr, depth.var.tr, surf.vel.tr, mid.vel.tr)
explan.2<-cbind(explan[,c(1,3,10,12,13)],explan.tr)

head(explan.2)
str(explan.2)

data.new<-cbind(resp, explan.2)

#* Exploratory Correlations####
install.packages("kableExtra")
install.packages("corrplot")
data.new %>%
  select(-Pool_ID, -Population) %>% # remove "ID" and "Target" Column
  mutate_if(is.factor, as.numeric) %>% # converting factors to num
  as.matrix() -> explanMatrix 

# we can compute the correlation matrix fom 'cor' function
corexplanMtx <- cor(explanMatrix, use = "pairwise.complete.obs")

# rendering
opts <- options(knitr.kable.NA = "")
corexplanMtx %>% 
  round(2) %>% 
  knitr::kable() %>% 
  kableExtra::kable_styling(font_size = 9)

corrplot(corexplanMtx, type = "upper", order = "hclust", 
         tl.col = "black", tl.srt = 45)

#PCA####
#* "Average" Category####
data.mean<-data.new[,c(1:4, 9, 11, 12, 14, 16, 17)]
str(data.mean)
cor(data.mean[, c(5:10)], use = "pairwise.complete.obs") # surf vel and mid vel highly correlated

#standardize
data.mean<-decostand(data.mean[, c(5:10)], "standardize")

res <- PCA(data.mean, graph = FALSE, scale=TRUE)
print(res)
summary(res)

#Biplot
fviz_pca_var(res, title="Environmental Average PCA", axes=c(1,2), font.family="serif", labelsize= 5, ggtheme = theme(text=element_text(size=18), panel.background = element_rect(fill = 'white', colour = "black"),  panel.grid.minor = element_line(colour = "lightgrey"), panel.grid.major = element_line(colour = "lightgrey")))

#Output
var.means<-get_pca_var(res)
var.means$cor
var.means$cos2 #quality of representation of variables of pc's.
var.means$contrib
mean.pca2.desc <- dimdesc(res, axes = c(1,2))
mean.pca2.desc$Dim.1 
mean.pca2.desc$Dim.2 

res$eig
loadings<-sweep(res$var$coord,2,sqrt(res$eig[1:5,1]),FUN="/")

#coordinates to input into lm
ind <- get_pca_ind(res)
mean.data.PCA <- data.frame(ind$coord)
mean.explan<-mean.data.PCA[,c(1:2)]

data.new2<-data[1:4]
data.new2$mean.PC1<-mean.explan$Dim.1
data.new2$mean.PC2<-mean.explan$Dim.2

#* "Variance" Category####
data.var<-data.new[,c(1:8, 10, 13, 15)]
str(data.var)
cor(data.var[, c(5:11)]) # hpie & alpha, mid vel var & hpie, width.var & alpha & depth.var

#standardize
data.var<-decostand(data.var[, c(5:11)], "standardize")

#PCA
res.var <- PCA(data.var, scale.unit = TRUE, graph = FALSE)
summary(res.var)
res.var$eig

fviz_pca_var(res.var, title="Environmental Variance PCA", axes=c(1,2), font.family="serif", labelsize= 5, ggtheme = theme(text=element_text(size=18), panel.background = element_rect(fill = 'white', colour = "black"),  panel.grid.minor = element_line(colour = "lightgrey"), panel.grid.major = element_line(colour = "lightgrey")))

var.vars<-get_pca_var(res.var)
var.vars$cor
var.vars$cos2 
var.vars$contrib
var.pca2.desc <- dimdesc(res.var, axes = c(1,2)) 
var.pca2.desc$Dim.1  
var.pca2.desc$Dim.2 

loadings<-sweep(res.var$var$coord,2,sqrt(res.var$eig[1:5,1]),FUN="/")

#coordinates to input into lm
res.var$eig
ind <- get_pca_ind(res.var)
var.data.PCA <- data.frame(ind$coord)
var.explan<-var.data.PCA[,c(1:2)]

data.new2$var.PC1<-var.explan$Dim.1
data.new2$var.PC2<-var.explan$Dim.2

#####Modelling####
#* Latency Inspect ####
hist(data.new2$LAT_INSP)
data.new2$lat.insp.log<-(data.new2$LAT_INSP)
M.insp.pca<-lmer(LAT_INSP ~ mean.PC1 + mean.PC2 + var.PC1 + var.PC2+ (1|Population), data=data.new2, REML=TRUE)
summary(M.insp.pca) #only meanPC1, +ve.
car::vif(M.insp.pca) #no collinearity vif all < 3

r.squaredGLMM(M.insp.pca)
#marginal= 0.22953, conditional is same, can remove random var but keep it for confounding control

#** Assumptions####
#test assumptions
qqnorm(residuals(M.insp.pca))
qqline(residuals(M.insp.pca)) #ok
hist(residuals(M.insp.pca), breaks=15)#OK
plot(resid(M.insp.pca) ~ fitted(M.insp.pca), 
     xlab = 'Predicted values', 
     ylab = 'Normalized residuals')
abline(h = 0, lty = 2) 

#DHARMa
simulationOutput<- simulateResiduals(fittedModel = M.insp.pca, plot = F)
residuals(simulationOutput)
residuals(simulationOutput, quantileFunction = qnorm, outlierValues = c(-7,7))
plot(simulationOutput)
#more in depth plots:
testUniformity(simulationOutput)
testDispersion(simulationOutput)
testQuantiles(simulationOutput)# have quantile deviation, but overall quantile test n.s.
#get third quantile issue, but n.s.

#Effect sizes
sjPlot::plot_model(M.insp.pca) 

summary(M.insp.pca)
r.squaredGLMM(M.insp.pca) #0.22953


#** Plot####
p1 <- ggplot(data.new2, aes(mean.PC1, lat.insp)) +
  geom_point(aes(shape= Population, col=Population), size=4) +
  labs(y = "Latency to Inspect (s)", x = "Velocity-Complexity Component") + # rename axes
  geom_smooth(method=lm , color="black", fill="grey", se=TRUE) +
  theme_bw()+
  theme(text=element_text(size=18,  family="serif"))+
  scale_color_manual(values=c('darkgrey','black'))+
  theme(legend.position=c(0.9, 0.1))+ theme(legend.background = element_rect(fill="white", linetype="solid", 
                                                                             colour ="black"))
p1

#** Criticality####

Criticality_variables<-function(x){
  dt <- as.data.table(x)
  varnames<-colnames(dt)
  Criticality<-dt[
    dt[
      ,
      n := .N,c(varnames)
    ][
      , frequency := n / .N
    ][
      , !duplicated(.SD),
      .SDcols = c(varnames)
    ]
  ]
  
  Criticality<-as.data.frame(Criticality)
  
  Criticality_per_variables<-sapply(1:ncol(x),function(zz)
    sum(subset(Criticality,Criticality[,zz]==1)$frequency))
  
  names(Criticality_per_variables)<-colnames(x)
  
  Results_list<-list(Criticality,Criticality_per_variables)
  return(Results_list)
}


function_criticality<-function(data,model,sample_size,rep){
  Var.names<-names(coeffs(model))[-1]#extract Predictors Names
  Critical_matrix<-matrix(0,rep,ncol=length(Var.names),dimnames =list(NULL,Var.names))#Create Matrix of Critical Variables
  for(jj in 1:rep){
    print(jj)
    sample_sites<-sample(1:nrow(data),sample_size,replace = T)#Sampling N random points
    newdata<-data[sample_sites,]#Create new data based on these points
    if(class(model)=="lm"){
      model_new<-suppressMessages(lm(formula(model),newdata,na.action=na.fail))
    }else{
      if(class(model)=="lmerModLmerTest"){
      model_new<-suppressMessages(lmer(formula(model),newdata,na.action=na.fail))
      }else{
        model_new<-suppressMessages(glmer(formula(model),newdata,family= binomial(link = "logit"),na.action=na.fail))
      }
    }
    
    #Run model based on new data
    All_subset_models<-suppressMessages(dredge(model_new))
    All_subset_models<-subset(All_subset_models[,2:5],All_subset_models$delta<=2) #for 4 variables in this model
    Critical_variables<-Var.names[which(abs(colSums(All_subset_models,na.rm = T))>0)]
    Critical_matrix[jj,Critical_variables]<-1
  }
  
  return(Critical_matrix)
  
}

test1<-function_criticality(data=data.new2, model=M.insp.pca2, sample_size=42, rep=1000)
test1 #1 represents when a particular variable was present in best fitting model(s) (Delta AICc <= 2)
Criticality_variables(test1) #[[1]] shows frequency of combination of variables appearing in best model
#In this case, the most frequent is a model which includes all 4 variables.
#Also can see criticality of each variable in output [[2]]. 


#*Latency Enter Binomial####
#** Data Tidying####
ent.negative<-subset(data.new2, data.new2$LAT_FOR== 300)
ent.positive<-subset(data.new2, data.new2$LAT_FOR< 300)
ent.positive$LAT_FOR<- as.numeric(unlist(ent.positive$LAT_FOR))
hist(ent.positive$LAT_FOR, breaks=50, xlab= "Latency to Enter (sec)", xlim=c(0,300), main="Histogram of Latency to Enter Novel Foraging Arena", border="black", col="gray")

ent.bi<- data.new2
ent.bi$LAT_FOR[ent.bi$LAT_FOR < 300] <- 1
ent.bi$LAT_FOR[ent.bi$LAT_FOR == 300] <- 0
str(ent.bi)
sum(ent.bi$LAT_FOR) 
#33 out of 42 entered. That means at least 9/42 did not enter (this was an average latency)
9/42
#roughly 21% of pools never had guppies entering the arena.

#** Model####
model.bi.full<-glmer(LAT_FOR ~ mean.PC1 + mean.PC2 + var.PC1 + var.PC2+ (1|Population), data=ent.bi, family= binomial(link = "logit"))
summary(model.bi.full) #ns
car::vif(model.bi.full)

r.squaredGLMM(model.bi.full)

#** Assumptions####
#DHARMa
simulationOutput<- simulateResiduals(fittedModel = model.bi.full, plot = F)
residuals(simulationOutput)
residuals(simulationOutput, quantileFunction = qnorm, outlierValues = c(-7,7))
plot(simulationOutput)

#plots look good

testUniformity(simulationOutput)
testDispersion(simulationOutput) 
testQuantiles(simulationOutput)
#get third quantile issue, but n.s.

#** Criticality####

test2<-function_criticality(data=ent.bi, model=model.bi.full, sample_size=42, rep=1000)
test2 
Criticality_variables(test2)


#* Latency Enter Continuous####
ent.positive
M.for.pca<-lmer(LAT_FOR ~ mean.PC1 + mean.PC2 + var.PC1 + var.PC2+ (1|Population), data=ent.positive, REML=TRUE)
summary(M.for.pca) # significant varPC1 -
car::vif(M.for.pca) #no collinearity vif all < 3

#** Assumptions####
#test assumptions
qqnorm(residuals(M.for.pca))
qqline(residuals(M.for.pca)) #good
hist(residuals(M.for.pca), breaks=15)#OK
plot(resid(M.for.pca) ~ fitted(M.for.pca), 
     xlab = 'Predicted values', 
     ylab = 'Normalized residuals')
abline(h = 0, lty = 2) #okay

#DHARMa
simulationOutput<- simulateResiduals(fittedModel = M.for.pca, plot = F)
residuals(simulationOutput)
residuals(simulationOutput, quantileFunction = qnorm, outlierValues = c(-7,7))
plot(simulationOutput)

#plots look good

testUniformity(simulationOutput)
testDispersion(simulationOutput) 
testQuantiles(simulationOutput)
#all looks ok

#Effects
sjPlot::plot_model(M.for.pca) 
r.squaredGLMM(M.for.pca)#marginal= 0.3350, conditional is same

#** Plot####
p2 <- ggplot(ent.positive, aes(var.PC1, LAT_FOR)) +
  geom_point(aes(shape=Population, col=Population), size=4) +
  labs(y = "Latency to Enter (s) \n when guppies entered", x = "Substrate Diversity Component") + # rename axes
  geom_smooth(method=lm , color="black", fill="grey", se=TRUE) +
  theme_bw()+
  theme(text=element_text(size=18,  family="serif"))+
  scale_color_manual(values=c('darkgrey','black'))+
  theme(legend.position=c(0.9, 0.9))+ theme(legend.background = element_rect(fill="white", linetype="solid", 
                                                                             colour ="black"))
p2

#** Criticality####

test3<-function_criticality(data=ent.positive, model=M.for.pca, sample_size=33, rep=1000)
test3
Criticality_variables(test3) #most frequent combination of 4 variables in best model includes all 4
#Also, each variable is highly critical.
