# Supplementary material for: Microhabitat conditions drive uncertainty of risk and shape neophobic responses in Trinidadian guppies, Poecilia reticulata
Source: Ecol Evol. 2023 Sep 25;13(9):e10554. doi: 10.1002/ece3.10554 (PMC10518753; doi:10.1002/ece3.10554)
Supplement: Supplementary file 2 — Data S1. [file ECE3-13-e10554-s002.zip › ece310554-sup-0005-substratefinal]

	Pool.ID	Sand	Fine	Course	Cobble	Hard	Leaf
1	1	12	3	0	8	0	2
2	1	12.5	7.5	3.5	1.5	0	0
3	1	0	0	0	4	0	21
4	1	25.0	0.0	0.0	0.0	0.0	0.0
5	1	0.0	0.0	0.0	0.0	3.0	22.0
6	2	0	22	2	1	0	0
7	2	11	5.5	0	0.5	0	8
8	2	0	2	15	6	2	0
9	2	1.5	14.5	0.0	4.0	3.0	2.0
10	2	16.0	8.5	0.5	0.0	0.0	0.0
11	3	0	3.5	5.5	12.5	3.5	0
12	3	6	7.5	5	5.5	0	1
13	3	0	0	6	0.5	0	18.5
14	3	0.0	0.0	0.0	0.0	19.0	6.0
15	3	16.0	5.0	0.0	4.0	0.0	0.0
16	4	0	2.5	0	10	7.5	5
17	4	0.5	0	2	5	0	17.5
18	4	0.5	6	2.5	9.5	2.5	4
19	5	0	0	4	0	21	0
20	5	2	10	0	0	1	12
21	5	0	1	0	0.5	23	0.5
22	5	0.0	0.0	0.0	2.5	7.5	15.0
23	5	10.5	13.5	0.5	0.0	0.5	0.0
24	6	6.5	0	0	9	6	3.5
25	6	4	0	0	0	10.5	10.5
26	6	0	1	2.5	10	8.5	2
27	6	2.5	1.5	0.0	0.5	12.0	8.5
28	6	1.5	6.5	4.0	10.0	3.0	0.0
29	7	4.5	4	1	1	0	14.5
30	7	1.5	0.5	2.5	9.5	0	11
31	7	0	0	0	0	4	21
32	7	7.0	16.0	0.5	1.0	0.0	0.5
33	7	3.0	7.0	0.0	2.5	0.5	12.0
34	8	6	2	3.5	7.5	0	6
35	8	1.5	2	0.5	0	8	13
36	8	0	0	0	0	0	25
37	8	1.0	13.0	7.0	4.0	0.0	0.0
38	8	10.5	12.0	1.0	1.5	0.0	0.0
39	9	0	16	2	0	6	1
40	9	0	3.5	6.5	6	9	0
41	9	2	8	2.5	3.5	1.5	7.5
42	9	20.5	4.0	0.5	0.0	0.0	0.0
43	9	8.0	0.5	0.0	0.0	0.0	16.5
44	10	2	10	6.5	6.5	0	0
45	10	15.5	0	2	6.5	0	1
46	10	23	1	0.5	0.5	0	0
47	10	2.0	0.0	0.0	3.5	1.5	18.0
48	10	3.0	0.0	1.5	3.5	8.0	9.0
49	11	3	7	4.5	3.5	5.5	1.5
50	11	1.5	4.5	0.5	5	10.5	3
51	11	7.5	3	3	9.5	1	1
52	11	3.0	0.0	0.0	0.0	7.0	15.0
53	11	3.0	3.0	1.0	3.5	2.0	12.5
54	12	11	0	1.5	5.5	0	7
55	12	2	15	3.5	0.5	4	0
56	12	0.5	16	4	1.5	0	3
57	12	6.0	1.5	2.5	2.0	9.5	3.5
58	12	2.5	7.0	1.0	10.5	2.5	1.5
59	13	11	1.5	2	6.5	3	1
60	13	4.5	18.5	0.5	0	0	1.5
61	13	18	0	0	0	0	7
62	13	10.5	1.0	0.0	0.0	0.0	13.5
63	13	3.5	0.0	0.0	0.5	0.5	20.5
64	14	2.5	4.5	0	1	0	17
65	14	0.5	0	0	0	9.5	15
66	14	0	0	0	3	3.5	18.5
67	14	2.5	12.0	4.5	5.5	0.0	0.5
68	14	12.0	5.5	0.0	0.5	0.0	7.0
69	15	1.5	8	6	8.5	0	1
70	15	0	18.5	4.5	1.5	0	0.5
71	15	5	8.5	0.5	0.5	10	0.5
72	15	0.5	12.0	1.0	1.5	2.0	8.0
73	15	0.0	10.0	6.5	8.0	0.0	0.5
74	16	2	8	5.5	8	1	0.5
75	16	0	18.5	4	0	2.5	0
76	16	0	7.5	4.5	4.5	3	5.5
77	16	14.0	4.0	1.0	0.5	4.0	1.5
78	16	0.5	5.5	6.5	8.5	1.0	3.0
79	17	1	12	5	4	3	0
80	17	1.5	2.5	1.5	11.5	7	1
81	17	8.5	1	0.5	0.5	1	13.5
82	17	3.5	2.0	0.0	3.0	15.0	1.5
83	17	0.0	7.5	10.0	7.5	0.0	0.0
84	18	5	4	1.5	7.5	6	1
85	18	3	19.5	0.5	0	2	0
86	18	0.5	0	0	2.5	0.5	21.5
87	18	1.0	8.0	10.0	4.0	0.5	1.5
88	18	8.0	4.5	1.5	8.5	0.0	2.5
89	19	8.5	12.5	1	2	0.5	0.5
90	19	3.5	20.5	0	0.5	0	0.5
91	19	6	0	0	0	0	19
92	19	7.5	11.5	1.5	0.0	0.0	4.5
93	19	14.5	2.5	0.0	0.0	0.0	8.0
94	20	0	15	6	4	0	0
95	20	0	12.5	3.5	8	0	1
96	20	1.5	0	0.5	0	9	14
97	20	0.0	13.5	6.5	5.0	0.0	0.0
98	20	5.0	0.0	0.0	2.0	2.0	16.0
99	21	2	7	8	6.5	0	1.5
100	21	5.5	4.5	4	9.5	0.5	1
101	21	2.5	0	0	4	0	18.5
102	21	7.0	6.5	5.5	5.5	0.0	0.5
103	21	1.5	8.0	1.5	9.0	5.0	0.0
104	22	3	5.5	3	4	0	9.5
105	22	3	7	3	4.5	0	7.5
106	22	6.5	7	3	3	0	5.5
107	22	3.0	1.0	0.0	0.0	0.0	21.0
108	22	1.0	10.5	6.0	7.5	0.0	0.0
109	23	2	5.5	8	5	0	4.5
110	23	5.5	9	3.5	5.5	1	0.5
111	23	3	4	2	5.5	3	7.5
112	23	14.5	2.0	1.0	5.0	2.5	0.0
113	23	0.0	19.5	3.5	2.0	0.0	0.0
114	24	9.5	5	2	4	0	4.5
115	24	0	11	8	5.5	0	0.5
116	24	2.5	6	5	2	0	9.5
117	24	0.0	8.0	10.0	4.5	0.0	2.5
118	24	0.5	10.0	3.0	7.5	3.0	1.0
119	25	2	9	8	4	0	2
120	25	2	7	2	4.5	0	9.5
121	25	1.5	14.5	6	1.5	1.5	0
122	25	3.5	0.0	0.0	6.0	0.0	15.5
123	25	0.5	8.0	11.0	5.0	0.0	0.5
124	26	0	7.5	5	11.5	0	1
125	26	1.5	14	6	3.5	0	0
126	26	7	6.5	3.5	7.5	0	0.5
127	26	12.0	0.5	0.0	0.0	0.0	12.5
128	26	0.0	1.0	0.0	9.5	0.0	14.5
129	27	17.5	4.5	1.5	0.5	0	1
130	27	2.5	0	0	5	0	17.5
131	27	2.5	4	2.5	1	12.5	2.5
132	27	12.5	0.5	3.5	6.5	0.0	2.0
133	27	0.0	4.0	0.0	4.5	7.0	9.5
134	28	17	0	0	0	0	8
135	28	9	0	0	4	0	12
136	28	0	7	7	9.5	0	1.5
137	28	1.0	0.0	0.0	0.0	4.0	20.0
138	28	5.0	4.5	4.5	6.5	4.5	0.0
139	29	4.5	2	3.5	6	8	1
140	29	16.5	1.5	0	3.5	0	3.5
141	29	12.5	0	0	0	0	12.5
142	29	17.0	0.0	0.0	4.5	1.5	2.0
143	29	0.0	7.5	4.5	4.5	8.5	0.0
144	30	9	0.5	0.5	3	8.5	3.5
145	30	5	0	0	1	5	14
146	30	9	6	1	2	2	5
147	30	7.5	0.0	0.0	3.0	0.0	14.5
148	30	1.5	5.5	2.0	6.5	5.0	4.5
149	31	5	2	2	13.5	1.5	1
150	31	23.5	0	0	0.5	0	1
151	31	0	0	0	0	0	25
152	31	11.0	0.5	1.0	7.5	3.0	2.0
153	31	1.5	5.0	3.5	10.5	4.0	0.5
154	32	11.5	1.5	3	9	0	0
155	32	20	0	0.5	0	0	4.5
156	32	4.5	4.5	2	12	0	2
157	32	2.5	4.5	3.0	15.0	0.0	0.0
158	32	22.0	0.0	0.0	0.0	0.0	3.0
159	33	20.5	0	0	2	2	0.5
160	33	4.5	7.5	10.5	2.5	0	0
161	33	17.5	0	0	1	1	5.5
162	33	14.0	1.0	2.0	4.0	3.0	1.0
163	33	5.0	0.0	0.0	0.0	20.0	0.0
164	34	0	16.5	5	2	0	1.5
165	34	1.5	2.5	1.5	15	0.5	4
166	34	2	6	5	3	3	6
167	34	6.5	1.5	1.5	13.5	1.0	1.0
168	34	0.0	0.0	0.0	0.0	0.0	25.0
169	35	12.5	11	1.5	0	0	0
170	35	12.5	0	1	0.5	0	11
171	35	2	16	1.5	5.5	0	0
172	35	0.0	5.0	7.5	8.5	4.0	0.0
173	35	25.0	0.0	0.0	0.0	0.0	0.0
174	36	0	4	6	4	9.5	1.5
175	36	4.5	2	2	9.5	7	0
176	36	2.5	0.5	2	4.5	5.5	10
177	36	0.5	7.0	3.5	6.5	7.5	0.0
178	37	1.5	4.5	5	7.5	6	0.5
179	37	0.5	6.5	8	6	3	1
180	37	0	7	3	11.5	3	0.5
181	37	0.0	4.0	6.5	12.0	2.0	0.5
182	37	8.5	0.0	0.0	0.0	0.5	16.0
183	38	0.5	5.5	1.5	6	7	4.5
184	38	8.5	8.5	0.5	4	2.5	1
185	38	0	10	6.5	6.5	2	0
186	38	2.5	9.5	1.0	7.0	5.0	0.0
187	38	0.0	3.5	10.5	9.5	1.5	0.0
188	39	14.5	0	0	0	1	9.5
189	39	5	1.5	0	0	0	18.5
190	39	0	0	0	0	25	0
191	39	1.5	1.0	0.5	6.0	0.0	16.0
192	39	0.0	2.0	3.5	11.0	8.0	0.5
193	40	4.5	12.5	6.5	1	0	0.5
194	40	0	12.5	7.5	2	2.5	0.5
195	40	8	8	0	0	3.5	5.5
196	41	10	0.5	0	8.5	0	6
197	41	5.5	5	2.5	7.5	4.5	0
198	41	0	13.5	2.5	9	0	0
199	41	0.0	4.0	3.0	3.0	11.5	3.5
200	41	0.5	7.5	9.0	7.0	0.0	1.0
201	42	0	14	9	2	0	0
202	42	10.5	4	1.5	1.5	5	2.5
203	42	11	1.5	1	3	5.5	3
204	42	6.5	3.5	0.0	1.0	1.5	12.5
205	42	0.0	18.0	2.5	0.0	2.5	2.0
